# Supplementary material for: RNase III-Binding-mRNAs Revealed Novel Complementary Transcripts in Streptomyces
Source: Front Microbiol. 2018 Jan 15;8:2693. doi: 10.3389/fmicb.2017.02693 (PMC5775266; doi:10.3389/fmicb.2017.02693)
Supplement: Table S1 — Description of the expression profiles of detected asRNAs. [file Table1.XLS]

## Sheet: List1
Table S1. Description of the expression profiles of detected asRNAs
asRNA	Length (nt)	Cognate gene, protein	Expression profile description
as0494	289	SCO0494, iron-siderophore binding lipoprotein	In the rnc mutant, this asRNA has the highest level at 24 h, whereas in the wild type, the higher level was at 48 h.
	242
as0864	152	SCO0864, an ECF sigma factor	A stronger signal at 24 h in the wild type, but at 48 and 72 h, the signal was stronger in the rnc mutant strain.
			Corresponding mRNA expression dominated in wt in younger cells (24 and 48 h).
as0198		SCO0198, a hypothetical protein	A faint signal was observed during the time course, with a peak at 48 h in wt cells.
			However, its messenger had a stronger signal in 24 h and 48 h old rnc cells.
as0219	102	SCO0219, nitrate reductase delta chain	Highly expressed at 24 h and then reduced or undetectable at 48 h in the wild type or rnc strain, respectively.
			Corresponding expression of its cognate mRNA was also strong at 24 h in both strains, but in the rnc strain, the expression peaked at 48 h, suggesting increased stability of the transcript.
as0323	291	SCO0323, a hypothetical protein	A faint 210 nt product but also a stronger 291 nt transcript peaking at 24 h in the wt, which was much higher than the rnc strain, where the highest expression peaked at 48 h.
	210		Corresponding expression of its cognate mRNA was maximal at 24 h and declined during the course in both wt and rnc strains. However, the total expression level was higher in the rnc mutant, suggesting increased stability of the messenger transcript.
as0703	334	SCO0703, a putative regulatory protein	Similarly to scr2198, the RACE approach revealed an overlap of the scr0703 into the adjacent SCO0702, suggesting that this transcript is a 5’ UTR of the SCO0702 mRNA. According to the northern analysis result, a 334 nt transcript had a similar expression profile, peaking at 48 h in both wt and rnc strains. Similar to the SCO0323 mRNA, the SCO0703 mRNA level peaked at 24 h and decreased in older c…
as0772	125	SCO0772, a putative regulatory protein	The levels of both forms were weak but their constitutive profile was undistinguishable between wt and rnc strains.
	~100
as1626	237	SCO1626, cytochrome P450	The expression profile of both, a stronger 237 nt and a weaker 179 nt transcripts, was undistinguishable between wt and rnc samples dominating in 24 h.
	179
as2198	432	SCO2198, glnA encoding a glutamine synthase	Both of the detected fragments, as well as the cognate SCO2198 mRNA, had the strongest expression signals in samples from vegetative 24 h old cells, even strengthened in the rnc strain.
	~400
as4077	300	SCO4077, a hypothetical protein	Three or even four distinguishable products were detected by both RACE and northern analyses. Similar levels of the primary 300 nt transcript was visible on blots in wt and rnc at 24 h; older samples only contained the shorter (processed) fragments with one 232 nt peak at 48 h and dominating in wt against rnc.
	232		Corresponding expression of its cognate mRNA at 24 h was maximal in the wt strain, but at 48 h the strongest signal was revealed in the rnc strain.
as5112	170	SCO5112, an integral membrane protein	Both forms dominated in the wt at 24 h.
	143
as5123	339	SCO5123, a small membrane protein	Expressed weakly but constitutively; there was also a shorter processed form detected only by RACE. In addition to scr0703 and scr2198, scr5123 was revealed to be the 5’UTR of SCO5122.
as0600	210	SCO0600, SigB	Expression level increased with time in the rnc strain, from the lowest in vegetative 24 h old cells to a maximum at 72 h, whereas the expression in the wt strain peaked at 24 h and 72 h.
			Corresponding expression of the cognate mRNA was continuous in the wt, but lower in the rnc strain at 24 h.
as5216	296	SCO5216, SigR	Continuous expression during the course with a little fainter signal at 48 h in both wt and rnc strains.
			Cognate mRNA transcript reached its maximum at 48 h in both wt and rnc strains.
as5243	244	SCO5243, SigH	RNA level faint but detectable during the whole time course in both wt and rnc strains.
			Corresponding expression of its cognate mRNA reached its maximum at 48 h in both wt and rnc strains.
