# Supplementary material for: RNase III-Binding-mRNAs Revealed Novel Complementary Transcripts in Streptomyces
Source: Front Microbiol. 2018 Jan 15;8:2693. doi: 10.3389/fmicb.2017.02693 (PMC5775266; doi:10.3389/fmicb.2017.02693)
Supplement: Table S2 — Quantification of the northern blot signals presented in Figure 2. [file Table2.XLSX]

## Sheet: List1
Table S2. Quantification of the northern blot signals presented in Figure 2.
			ABSOLUTE VALUES							RELATIVE VALUES (after background correction)							background level
				WT			rnc				WT			rnc			WT	rnc
		nt length	24	48	72	24	48	72		24	48	72	24	48	72
as	0198	267	150	170	123	92	52	56		3.48837	3.95349	2.86047	3.06667	1.73333	1.86667		43	30
SCO	0198	866	104	139	114	142	135	115		1.96226	2.62264	2.15094	2.49123	2.36842	2.01754		53	57
as	0219	102	182	143	94	174	71	106		3.30909	2.6	1.70909	3.55102	1.44898	2.16327		55	49
SCO	0219	770	251	126	72	238	241	144		22.8182	11.4545	6.54545	14	14.1765	8.47059		11	17
as	0323	291	246	183	124	144	178	157		9.11111	6.77778	4.59259	4.8	5.93333	5.23333		27	30
as	0323	210	57	47	24	60	44	51		2.11111	1.74074	0.888889	2	1.46667	1.7		27	30
SCO	0323	602	173	157	105	228	188	155		2.83607	2.57377	1.72131	3.45455	2.84848	2.34848		61	66
as	0494	289	153	191	130	224	199	143		5.88462	7.34615	5	10.1818	9.04545	6.5		26	22
as	0494	242	77	106	51	106	56	86		2.96154	4.07692	1.96154	4.81818	2.54545	3.90909		26	22
as	0703	334	162	237	187	161	235	171		5.78571	8.46429	6.67857	6.44	9.4	6.84		28	25
as	0703	258	49	81	23	34	48	47		1.75	2.89286	0.821429	1.36	1.92	1.88		28	25
as	0703	133	34	49	25	18	22	30		1.21429	1.75	0.892857	0.72	0.88	1.2		28	25
SCO	0703	227	173	119	76	230	194	129		3.26415	2.24528	1.43396	3.96552	3.34483	2.22414		53	58
as	0772	125	152	178	155	115	130	140		1.97403	2.31169	2.01299	2.05357	2.32143	2.5		77	56
as	0772	115	105	130	113	98	120	133		1.36364	1.68831	1.46753	1.75	2.14286	2.375		77	56
as	0864	152	110	59	48	98	142	133		2.15686	1.15686	0.941176	1.34247	1.94521	1.82192		51	73
SCO	0864	596	231	218	163	173	202	181		4.91489	4.6383	3.46809	4.325	5.05	4.525		47	40
as	1626	237	136	90	39	140	53	69		3.77778	2.5	1.08333	3.58974	1.35897	1.76923		36	39
as	1626	179	86	76	41	85	51	56		2.38889	2.11111	1.13889	2.17949	1.30769	1.4359		36	39
as	2198	432	135	75	41	199	128	94		3.13953	1.74419	0.953488	2.80282	1.80282	1.32394		43	71
as	2198	425	106	75	29	188	148	99		2.46512	1.74419	0.674419	2.64789	2.08451	1.39437		43	71
SCO	2198	1409	151	79	61	201	113	98		3.35556	1.75556	1.35556	2.87143	1.61429	1.4		45	70
as	3983	103	92	54	42	188	104	63		2.55556	1.5	1.16667	3.83673	2.12245	1.28571		36	49
SCO	3983	341	135	86	66	213	190	132		2.45455	1.56364	1.2	2.31522	2.06522	1.43478		55	92
as	4077	300	97	58	51	69	31	41		2.425	1.45	1.275	2.65385	1.19231	1.57692		40	26
as	4077	232	118	159	130	94	87	72		2.95	3.975	3.25	3.61538	3.34615	2.76923		40	26
as	4077	184	88	98	103	121	75	63		2.2	2.45	2.575	4.65385	2.88462	2.42308		40	26
SCO	4077	272	187	173	118	133	200	138		2.39744	2.21795	1.51282	1.84722	2.77778	1.91667		78	72
as	5112	170	163	127	72	132	133	137		3.7907	2.95349	1.67442	3.14286	3.16667	3.2619		43	42
as	5112	143	176	97	82	106	131	108		4.09302	2.25581	1.90698	2.52381	3.11905	2.57143		43	42
as	5123	339	124	120	86	94	134	112		3.875	3.75	2.6875	3.13333	4.46667	3.73333		32	30
	5S		222	245	231	249	230	236
				WT			rnc				WT			rnc
		bp length	24	48	72	24	48	72		24	48	72	24	48	72
as	0600	210	182	134	158	132	150	168		2.36364	1.74026	2.05195	1.67089	1.89873	2.12658		77	79
SCO	0600	846	249	250	223	153	250	246		10.8261	10.8696	9.69565	9	14.7059	14.4706		23	17
as	5243	244	131	154	173	94	192	179		1.65823	1.94937	2.18987	0.712121	1.45455	1.35606		79	132
SCO	5243	1086	247	252	201	169	221	201		4.25862	4.34483	3.46552	8.04762	10.5238	9.57143		58	21
as	5216	296	241	215	219	217	204	218		1.40936	1.25731	1.2807	1.39103	1.30769	1.39744		171	156
SCO	5216	684	177	220	184	187	227	164		1.51282	1.88034	1.57265	1.7156	2.08257	1.50459		117	109
as	5572	332	157	124	125	-	-	-		2.90741	2.2963	2.31481	-	-	-		54	-
as	2792	223	51	73	79	82	177	157		1.75862	2.51724	2.72414	1.28125	2.76562	2.45312		29	64
SCO	2792	1197	37	76	25	57	131	154		1.94737	4	1.31579	2.11111	4.85185	5.7037		19	27
	5S		230	253	248	248	248	249
